# Supplementary material for: Guidance on Energy Intake Based on Resting Energy Expenditure and Physical Activity: Effective for Reducing Body Weight in Patients with Obesity
Source: Nutrients. 2025 Jan 7;17(2):202. doi: 10.3390/nu17020202 (PMC11767982; doi:10.3390/nu17020202)
Supplement: Supplementary file 1 [file nutrients-17-00202-s001.zip]

Archive with 1 entries (1 files):
- nutrients-3397904-supplementary.pdf
